# Supplementary material for: Zinc Laurate Protects against Intestinal Barrier Dysfunction and Inflammation Induced by ETEC in a Mice Model
Source: Nutrients. 2022 Dec 22;15(1):54. doi: 10.3390/nu15010054 (PMC9824434; doi:10.3390/nu15010054)
Supplement: Supplementary file 1 [file nutrients-15-00054-s001.zip]

Archive with 1 entries (1 files):
- nutrients-2040990-supplementary.pdf
